# Supplementary material for: Prophages and Past Prophage-Host Interactions Revealed by CRISPR Spacer Content in a Fish Pathogen
Source: Microorganisms. 2020 Dec 2;8(12):1919. doi: 10.3390/microorganisms8121919 (PMC7761591; doi:10.3390/microorganisms8121919)
Supplement: Supplementary file 1 [file microorganisms-08-01919-s001.zip]

Archive with 5 entries (5 files):
- Supplementary table S3..xlsx
- Supplementary Table S4.xlsx
- Supplementary table S5.xlsx
- Supplementary table S6.xlsx
- Supplementary table S7.xlsx
