# Supplementary material for: Prophages and Past Prophage-Host Interactions Revealed by CRISPR Spacer Content in a Fish Pathogen
Source: Microorganisms. 2020 Dec 2;8(12):1919. doi: 10.3390/microorganisms8121919 (PMC7761591; doi:10.3390/microorganisms8121919)
Supplement: Supplementary file 1 [file microorganisms-08-01919-s001.zip › Supplementary table S3..xlsx]

## Sheet: S3
Supplementary table S3. Predicetd open reading frames (ORFs) and putative functions
Name	Putative function	Putative function (if enough evidence recieved) according to Blastp conserved domain hit and HHPred hit (with propability and E-value)	Minimum	Maximum	Direction
ORF01	Repressor	Conserved domain hits: [Superfamily, evalue = 6.29e-07]cl10465, The S24, S26 LexA/signal peptidase superfamily; [Superfamily, evalue = 1.74e-08]cl28411, Phage repressor protein C; HHPred:1. 3BDN_B PROTEIN/DNA Complex; lambda, repressor, allostery, cooperativity, DNA; 3.909A {Enterobacteria phage lambda} 99.88 8.5e-24	320	1.168	reverse
ORF02	Transcriptional activator	HHPred: 1 3U3W_B Transcriptional activator PlcR protein, C-terminus; ternary complex, PlcR-PAPR7-DNA, HTH DNA-binding; 2.4A {Bacillus thuringiensis} 98.11 1.5e-7	1.139	1.324	forward
ORF03	Hypothetical protein		1.311	1.46	forward
ORF04	Hypothetical protein		1.46	1.876	forward
ORF05	Hypothetical protein		1.907	2.206	forward
ORF06	DDE Transposase	HHPred: 1. 4FCY_A Transposase, DNA; RNaseH, DDE transposase, DNA BINDING; 3.706A {Enterobacteria phage Mu}; Related PDB entries: 4FCY_B 100 5.6e-31	2.474	4.714	forward
ORF07	DNA transposition	[Superfamily, evalue = 1.80e-04]cl26673, Mu B transposition protein	4.744	5.676	forward
ORF08	Hypothetical protein		5.663	5.923	forward
ORF09	Hypothetical protein		6.033	6.203	forward
ORF10	Hypothetical protein		6.204	6.878	forward
ORF11	Hypothetical protein		6.883	7.104	forward
ORF12	Hypothetical protein		7.209	7.667	forward
ORF13	Hypothetical protein	HHPred: 1 1RR7_A Middle operon regulator; Mor, TRANSCRIPTION; 2.2A {Enterobacteria phage Mu} SCOP: a.4.1.14 94.82 0.034	7.74	7.979	forward
ORF14	Lysis	Conserved domain hits: [Superfamily, evalue = 1.57e-03]cl00813, D-alanyl-D-alanine carboxypeptidase ;[Superfamily, evalue = 4.27e-03]cl27561, N-acetylmuramoyl-L-alanine amidase CwlA [Cell wall/membrane/envelope biogenesis] ; [Superfamily, evalue = 1.31e-19]cl00813, D-alanyl-D-alanine carboxypeptidase HHPred: 1. 2MXZ_A L-alanyl-D-glutamate peptidase (E.C.3.4.24.-); bacteriophage T5, endolysin, l-a…	7.981	8.454	forward
ORF15	Hypothetical protein		8.451	8.594	forward
ORF16	Hypothetical protein		8.594	9.151	forward
ORF17	Hypothetical protein		9.159	9.623	forward
ORF18	DUF2786	Conserved domain hit: [Superfamily, evalue = 2.58e-08]cl12553, Protein of unknown function (DUF2786)	9.626	10.45	forward
ORF19	Hypothetical protein		10.443	10.655	forward
ORF20	Hypothetical protein		10.707	11.024	forward
ORF21	Hypothetical protein		11.052	11.561	reverse
ORF22	Phage morphogenesis/Mu-like prophage protein G	Conserved domain hits: [Superfamily, evalue = 2.52e-06]cl02089, Phage virion morphogenesis family ;Protein S of phage P2 is thought to be involved in tail completion and stable head joining.[Non-specific hit, evalue = 2.52e-06]pfam05069, Phage virion morphogenesis family ;Protein S of phage P2 is thought to be involved in tail completion and stable head joining.[Non-specific hit, evalue = 2.82e-1…	11.575	12.075	reverse
ORF23	Tail protein	Conserved domain hits: [Superfamily, evalue = 8.35e-06]cl26558, Phage-related minor tail protein .[Non-specific hit, evalue = 8.35e-06]COG5280, Phage-related minor tail protein [Mobilome: prophages, transposons] ;[Non-specific hit, evalue = 3.77e-36]TIGR01760, phage tail tape measure protein, TP901 family [Mobile and extrachromosomal element functions, Prophage functions]	12.078	14.078	reverse
ORF24	Head morphogenesis/Mu gp30 (gene F) -like	[Superfamily, evalue = 1.71e-07]cl26983, Uncharacterized conserved protein, contains phage Mu gpF-like domain [Function unknown] ;[Superfamily, evalue = 4.87e-09]cl10072, Phage Mu protein F like protein ;[Non-specific hit, evalue = 4.87e-09]TIGR01641, phage putative head morphogenesis protein, SPP1 gp7 family	14.207	15.484	reverse
ORF25	DUF935/Mu gp29 (gene H)	[Superfamily, evalue = 1.37e-04]cl19863, Protein of unknown function (DUF935) ;This family consists of several bacterial proteins of unknown function as well as the Bacteriophage Mu gp29 protein.[Non-specific hit, evalue = 1.37e-04]COG4383, Mu-like prophage protein gp29 [Mobilome: prophages, transposons] ;[Non-specific hit, evalue = 5.64e-14]pfam06074, Protein of unknown function (DUF935)	15.493	16.74	reverse
ORF26	DUF1320/Mu gp36	[Superfamily, evalue = 5.05e-04]cl01818, Protein of unknown function (DUF1320) .[Non-specific hit, evalue = 5.05e-04]COG4387, Mu-like prophage protein gp36 [Mobilome: prophages, transposons] ;[Non-specific hit, evalue = 1.73e-10]pfam07030, Protein of unknown function (DUF1320)	16.793	17.218	reverse
ORF27	Terminase	Conserved domain hit: [Superfamily, evalue = 5.62e-07]cl02216, Terminase-like family. HHPred: 3CPE_A DNA packaging protein Gp17; large terminase, Alternative initiation, ATP-binding; HET: PO4; 2.8A {Bacteriophage T4} 100 4.2e-32	17.218	18.798	reverse
ORF28			18.801	19.22	reverse
ORF29	Protease	Conserved domain hit: [Superfamily, evalue = 1.10e-14]cl23717, Crotonase/Enoyl-Coenzyme A (CoA) hydratase superfamily. HHPred: 1TG6_G Putative ATP-dependent Clp protease proteolytic; mitochondrial ClpP, Clp/Hsp 100, ATP-dependent; HET: EDO, GOL, DIO, FME; 2.1A {Homo sapiens} SCOP: c.14.1.1 99.87 8.4e-24	19.387	20.46	forward
ORF30	Major capsid protein (MCP)	HHPred: 3J7W_C Major capsid protein 10A; maturation, DNA packaging, Procapsid, Non-covalent; 3.5A {Enterobacteria phage T7} 99.77 1.2e-20	20.46	21.38	forward
ORF31	Hypothetical protein		21.392	21.697	forward
ORF32	Tail sheath protein	HHPred: 3J9Q_A sheath, tube; pyocin, bacteriocin, sheath, tube, STRUCTURAL; 3.5A {Pseudomonas aeruginosa} 100 2.2e-40	21.702	22.94	forward
ORF33	Hypothetical protein		22.94	23.359	forward
ORF34	Hypothetical protein		23.388	23.732	forward
ORF35	Hypothetical protein		23.789	23.923	forward
ORF36	Hypothetical protein		23.916	24.503	forward
ORF37	Tail protein	HHPred: 3D37_A Tail protein, 43 kDa; tail protein, structural genomics, PSI; 2.1A {Neisseria meningitidis MC58} SCOP: b.106.1.1 100 4.6e-29	24.496	25.497	forward
ORF38	Hypothetical protein		25.494	25.997	forward
ORF39	Structural protein	HHPred: several hits to baseplate-related proteins	25.967	26.455	forward
ORF40	Structural protein	HHPred: 5IW9_B Baseplate wedge protein gp25; contractile sheath, baseplate, wedge, sheath; HET: MSE; 2.47A {Enterobacteria phage T4} 99.22 4.2e-13	26.452	26.733	forward
ORF41	Holin	Conserved domain hits: Superfamily, evalue = 2.28e-04]cl01989, Bacteriophage holin family ; [Non-specific hit, evalue = 2.28e-04]pfam05105, Bacteriophage holin family.	26.73	27.275	forward
ORF42	Hypothetical protein		27.247	27.546	forward
ORF43	Structural protein	HHPred: 3H2T_B Baseplate structural protein Gp6; viral protein, Virion; 3.2A {Enterobacteria phage T4} 99.18 1.9e-12	27.546	28.385	forward
ORF44	Hypothetical protein		28.375	28.839	forward
ORF45	Hypothetical protein		28.836	29.657	forward
ORF46	Hypothetical protein		29.654	30.046	forward
ORF47	Hypothetical protein		30.027	30.788	forward
ORF48	Hypothetical protein		30.8	30.964	forward
ORF49	DNA methyltransferase	Several hits to DNA methyltransferase in Blastp, HHPred: 2G1P_A DNA adenine methylase (E.C.2.1.1.72)/DNA Complex; Dam methylation GATC recognition; HET: SAH; 1.89A {Escherichia coli} SCOP: c.66.1.28 99.57 5.7e-17	31.16	31.624	forward
ORF50	Hypothetical protein		31.649	31.876	reverse
