# Supplementary material for: Prophages and Past Prophage-Host Interactions Revealed by CRISPR Spacer Content in a Fish Pathogen
Source: Microorganisms. 2020 Dec 2;8(12):1919. doi: 10.3390/microorganisms8121919 (PMC7761591; doi:10.3390/microorganisms8121919)
Supplement: Supplementary file 1 [file microorganisms-08-01919-s001.zip › Supplementary Table S4.xlsx]

## Sheet: S4
Supplemntary table S4. Similarities between the putative fF4-like prophages presented by the orf number in each of the analyzed genome regions.
Genome/contig with fF4-like orfs in similar order	Accession number	Nucleotide coordinates for the putative prophage (start of first orf - end of last orf)	LexA repressor	transcriptional regulator	dde	atp-binding/AAA family ATPase	DUF3164	DUF3850	DUF2786	TTMP	DUF935	DUF1320	Terminase large subunit (not annotataed)	HTH transcriptional regulator/ DUF1804	Clp protease	M15 family metallopeptidase	CHAP domain	N-acetylmuramoyl-L-alanine amidase	"oxidase" ( a tail related protein according to HHPred)	holin	LysM peptidoglycan-binding domain-containing protein	nucleotidyltransferase	DNA adenine methylase/DNA methytransferase	other DNA modification
Flavobacterium columnare phage fF4			orf01		orf06	orf07	orf10		orf18	orf23	orf24 orf25	orf26	orf27	orf28	orf29	orf14				orf41		orf43	orf49
Flavobacterium columnare B185	NZ_CP010992.1	608417 - 576055	orf01		orf04 HHPred	orf05	orf09	orf11		orf37	orf24	orf25	orf26 HHPred	orf27 HHPred	orf28 caudovirus prohead protease			orf31			orf43		orf49	orf 50 DNA (cytosine-5-)-methyltransferase
Flavobacterium columnare 94-081	NZ_CP013992.1	1262320 - 1294784		orf01	orf03 HHPred	orf05	orf09			orf36	orf23	orf25	orf27	orf28*	orf30			orf33	orf29
Flavobacterium columnare isolate CIP109753, whole genome shotgun sequence	NZ_OLKH00000000.1	102261 - 71112			orf05	orf06 / orf07	orf08			orf35	orf20	orf22	orf24 HHPred	orf25	orf27			orf30	orf26			orf41	orf46
Flavobacterium psychrophilum strain DK150	NZ_FYCB01000051.1	52369 - 85910	orf01	orf01	orf03	orf04	orf06	orf09	orf10	orf17	orf18	orf19	orf20	orf21	orf22	orf30			orf34				orf43
Flavobacterium sp. XS-5 chromosome	NZ_CP042831.1	3593721 - 3559120			orf03	orf04	orf06		orf11	orf21	orf22	orf23	orf24	orf25	orf26	orf34			orf38	orf39	orf40	orf41	orf46
Flavobacterium sp. 1E403 Scaffold15_1	NZ_SBII01000016.1	10719 - 41799	orf01		orf04	orf05	orf07			orf18	orf19	orf20	orf21	orf22	orf23		orf32		orf36		orf38	orf39
Flagellimonas sp. XY-359 Scaffold1	NZ_SRXX01000001.1	237270 - 267609	orf01		orf03	orf04	orf05			orf16	orf17	orf18	orf19	orf20	orf21			orf29	orf33	orf34		orf39
Chryseobacterium hispanicum strain KCTC 22104 CONTIG0010	NZ_QNUG01000010.1	15024 - 49549		orf01	orf03	orf04 / orf07	orf06			orf37	ofr23/orf24	orf25	orf26 (HHPred)	orf27	orf28		orf30		orf38			orf47	orf51
Candidatus Chryseobacterium massiliae strain CCUG 51329 CONTIG024	NZ_QNVU01000024.1	7428 - 40244		orf02	orf03	orf04	orf05			orf32	orf19/orf20	orf21	orf22 (HHPred)	orf23	orf24		orf26		orf33		orf39	orf40
Elizabethkingia occulta strain F8124 F8124_contig_3	WP_108721221.1	248884 - 216243			orf02	orf03	orf05		orf10	orf25	orf26	orf27	orf28	orf29	orf30	orf16			orf41	orf42	orf43	orf44		orf48 thymidylate synthase
Alistipes sp. AF14-19 AF14-19.Scaf10,	NZ_QTXM01000010.1	76089 - 107924	orf01		orf05	orf06	orf09			orf30	orf17	orf18	orf20	orf21	orf22 caudovirus prohead protease			orf19	orf34	orf23		orf36		orf04 DNA cytosine methyltransferase
Chryseobacterium haifense strain F4391 F4391_contig_48_consensus	NZ_RJTY01000066.1	40400 - 5446		orf01	orf04	orf05/orf07	orf06			orf25	orf26	orf28	orf30	orf31	orf32				orf43			orf46	orf52	orf53 thymidylate synthase
Flavobacterium frigoris strain DSM 15719	NZ_FOFZ01000007.1	33154 - 67468	orf01		orf03	orf04/orf07	orf05	orf10		orf22	orf23-24	orf25	orf26	orf27	orf28			orf45	orf38		orf40	orf41	orf47
Flavobacterium aquicola strain DSM 100880 Ga0196849_103	NZ_QUNI01000003.1	281946 - 248059	orf01	orf01	orf03	orf04/orf09	orf07	orf12		orf21	orf22-23	orf24	orf25	oer26	orf27				orf37	orf38	orf39	orf40	orf49	orf48 cytosine methyltransferase
Ornithobacterium rhinotracheale DSM 15997	CP003283.1	2304714 - 2272508			orf04	orf05	orf13			orf34	orf23-24	orf25	orf26 (HHPred)	orf27	orf28	orf51 putative peptidase M15			orf35			orf42
Bergeyella zoohelcum strain NCTC11661	NZ_UFTJ01000005.1	39475 - 5420	orf01		orf05	orf06	orf09			orf35	orf20-21	orf23	orf24	orf26	orf27 caudovirus head protease			orf31				orf43	orf50
Mangrovibacterium marinum strain DSM 28823 Ga0183469_111	NZ_QAAD01000011.1	122619 - 90830	orf01	orf02	orf03	orf04	orf09			orf35	orf20	orf21	orf24 (HHPred)	orf25	orf26								orf44
Parabacteroides sp. AF48-14 AF48-14.Scaf9	NZ_QUDI01000009.1	38604 - 77918		orf03	orf06	orf04 /orf07	orf11			orf35	orf23	orf24	orf25	orf26	orf27								orf41
Genomes/contigs with incomplete prophage areas with similar orfs
Flavobacterium columnare strain CF1 NODE_7_length_36702_cov_17.6557_ID_27919, whole genome shotgun sequence	NZ_MTDC00000000.1	8103 - 36689 (end of contig 36689)	orf01	orf02	orf04	orf05	orf07		orf13	orf18	orf19	orf20	orf21	orf22 HHPred	orf23	orf10			orf33	orf34		orf36
Flavobacterium branchiophilum NBRC 15030 = ATCC 35035 strain NBRC 15030 sequence028	NZ_BJXD01000028.1	31317 - 54 (start of contig 0)		orf01	orf07	orf08	orf12/orf13			orf38	orf25	orf26	orf27	orf28	orf29		orf32					orf44
Aquimarina latercula DSM 2041 H526DRAFT_scaffold00005.5	NZ_KE387186.1	384870 - 404541 (end of contig 404645)		orf03	orf05	orf06	orf07		orf16	orf21	orf22	orf23	orf24	orf25	orf26	END OF CONTIG
Aquimarina latercula DSM 2041 H526DRAFT_scaffold00019.19_C	NZ_AUMK01000022.1	19776 - 20674 (end of contig 20778)		orf03	orf05	orf06	orf08			orf21	orf22	orf23	orf24	orf25	orf26	END OF CONTIG
Pedobacter sp. isolate Bin_56_2 c_000000055685	SSFR01000008.1	60143 - 85295 (end of contig 86005)		orf01	orf03	orf04				orf29	orf18	orf19	orf19 (HHPred)			orf23						orf35	orf38
