# Supplementary material for: Prophages and Past Prophage-Host Interactions Revealed by CRISPR Spacer Content in a Fish Pathogen
Source: Microorganisms. 2020 Dec 2;8(12):1919. doi: 10.3390/microorganisms8121919 (PMC7761591; doi:10.3390/microorganisms8121919)
Supplement: Supplementary file 1 [file microorganisms-08-01919-s001.zip › Supplementary table S5.xlsx]

## Sheet: Sheet1
Supplementary table S5. Results from the prophage search using PHASTER and VirSorter compared to the determined fF4-like phages by gene homologs.
		PHASTER								VirSorter
Genome/contig with fF4-like phage		Region Length	Completeness	Score	# Total Proteins	Region Position	Most Common Phage	GC %	Detected prophage matches to fF4-like sequence	Region position	Nb genes	Category*	Nb phage hallmark genes	Detected prophage hits to fF4-like sequence	size	Predicted size	fF4-like phage region position
Flavobacterium columnare B185	NZ_CP010992.1	7.8Kb	incomplete	60	10	590121-597966	PHAGE_Haemop_SuMu_NC_019455(2)	35.00%	no	325583-343345	26	2	1	no		32362	608417 - 576055
		6.7Kb	incomplete	60	8	2639263-2646026	PHAGE_Vibrio_Thalassa_NC_042095(1)	33.32%	no	573573-611975	58	2	1	yes	38402
										2214037-2324832	96	3		no
Flavobacterium columnare 94-081	NZ_CP013992.1	13.8Kb	incomplete	20	16	175781-189601	PHAGE_Bacill_G_NC_023719(4)	33.36%	no	1266775-1309523	64	2	2	yes	42748	32464	1262320 - 1294784
		22.5Kb	questionable	80	13	2252430-2275022	PHAGE_Bacter_Diva_NC_028788(1)	35.19%	no	136599-171721	41	3		no
										2394620-2413400	20	3		no
Flavobacterium columnare isolate CIP109753, whole genome shotgun sequence	NZ_OLKH01000077.1	No phage were found in this sequence!								67761-102311	56	2	2	yes	34550	31149	102261 - 71112
Flavobacterium psychrophilum strain DK150	NZ_FYCB01000051.1	No phage were found in this sequence!								50666-81959	45	2	1	yes	31293	33541	52369 - 85910
Flavobacterium sp. XS-5 chromosome	NZ_CP042831.1	9.7Kb	incomplete	20	13	1886520-1896279	PHAGE_Caulob_karma_NC_019410(1)	37.08%	no	2440276-2516613	88	2	2	no		34601	3593721 - 3559120
										3556388-3595176	52	2	1	yes	38788
										67484-81594	18	2	1	no
										1859034-1919717	81	3		no
Flavobacterium sp. 1E403 Scaffold15_1	NZ_SBII01000016.1	No phage were found in this sequence!								13448-39454	39	2	1	yes	26006	31080	10719 - 41799
Flagellimonas sp. XY-359 Scaffold1	NZ_SRXX01000001.1	No phage were found in this sequence!								174980-269998	77	2	1	yes	95018	30339	237270 - 267609
Chryseobacterium hispanicum strain KCTC 22104 CONTIG0010	NZ_QNUG01000010.1	No phage were found in this sequence!								20626-49854	45	2	1	yes	29228	34525	15024 - 49549
Candidatus Chryseobacterium massiliae strain CCUG 51329 CONTIG024	NZ_QNVU01000024.1	No phage were found in this sequence!								270-42271	53	2	1	yes	42001	32816	7428 - 40244
Elizabethkingia occulta strain F8124 F8124_contig_3	NZ_MBDR01000030.1	9Kb	incomplete	40	7	228197-237290	PHAGE_Haemop_SuMu_NC_019455(2)	39.88%	yes, partly	217071-266255	69	2	1	yes	49184	32641	248884 - 216243
Pedobacter sp. isolate Bin_56_2 c_000000055685	SSFR01000008.1	No phage were found in this sequence!								85846-112069	34	2	1	yes	26223	30971	116867 - 85896
Alistipes sp. AF14-19 AF14-19.Scaf10,	NZ_QTXM01000010.1	No phage were found in this sequence!								75206-108402	47	2	1	yes	33196	31835	76089 - 107924
Chryseobacterium haifense strain F4391 F4391_contig_48_consensus	NZ_RJTY01000066.1	No phage were found in this sequence!								none						34954	40400 - 5446
Flavobacterium frigoris strain DSM 15719	NZ_FOFZ01000007.1	No phage were found in this sequence!								26663-67518	58	2	1	yes	40855	34314	33154 - 67468
Flavobacterium aquicola strain DSM 100880 Ga0196849_103	NZ_QUNI01000003.1	9.1Kb	incomplete	10	11	245224-254365	PHAGE_Clostr_phiCTC2A_NC_030949(1)	34.74%	no	248009-282871	49	2	1	yes	34862	33887	281946 - 248059
Ornithobacterium rhinotracheale DSM 15997	CP003283.1	9.8Kb	incomplete	20	11	1204623-1214463	PHAGE_Riemer_RAP44_NC_019490(2)	39.00%	no	1191907-1239687	68	2	1	no		32206	2304714 - 2272508
										2272458-2306678	57	2	1	yes	34220
										410174-427263	25	3		no
										1645134-1671723	43	3		no
										1090161-1141719	62	3		no
Bergeyella zoohelcum strain NCTC11661	NZ_UFTJ01000005.1	No phage were found in this sequence!								4203-43176	52	2	1	yes	38973	34055	39475 - 5420
Mangrovibacterium marinum strain DSM 28823 Ga0183469_111	NZ_QAAD01000011.1	No phage were found in this sequence!								90780-119205	40	2	1	yes	28425	31789	122619 - 90830
Parabacteroides sp. AF48-14 AF48-14.Scaf9	NZ_QUDI01000009	15.9Kb	incomplete	20	9	65795-81709	PHAGE_Bacill_phiNIT1_NC_021856(1)	46.07%	no	33781-77437	47	2	1	yes	43565	39314	38604 - 77918
Genomes/contigs with incomplete prophage areas
Flavobacterium_columnare_NBRC_100251_=_ATCC_23463	PCMX01000018_1	No phage were found in this sequence!								100736-132393	46	2	1	yes	30792	30824	101601-132425
Flavobacterium columnare strain CF1 NODE_7_length_36702_cov_17.6557_ID_27919	MTDC01000007.1	No phage were found in this sequence!								none							8103 - 36689 (end of contig 36689)
Flavobacterium columnare strain 1215 NODE_70	NZ_MTCZ01000070	No phage were found in this sequence!								none							complete contig (length 15133)
Flavobacterium columnare strain 1201 NODE_26	NZ_MTCX01000026	No phage were found in this sequence!								none							2470-30169
Flavobacterium branchiophilum NBRC 15030 = ATCC 35035 strain NBRC 15030 sequence028	NZ_BJXD01000028.1	No phage were found in this sequence!								none							31317 - 54 (start of contig 0)
Aquimarina latercula DSM 2041 H526DRAFT_scaffold00005.5	NZ_KE387186.1	9.6Kb	incomplete	10	14	265257-274894	PHAGE_Bacill_G_NC_023719(4)	32.75%	no	385066-404591	27	2	1	yes			384870 - 404541 (end of contig 404645)
Aquimarina latercula DSM 2041 H526DRAFT_scaffold00019.19_C	NZ_AUMK01000022.1	No phage were found in this sequence!								none							19776 - 20674 (end of contig 20778)
Pedobacter sp. isolate Bin_56_2 c_000000035689	SSFR01000019.1	No phage were found in this sequence!								63561-86055	30	2	1	yes			60143 - 85295 (end of contig 86005)
Additional Flavobacterium columnare genomes used the in the study
Flavobacterium columnare ATCC 49512, complete genome	NC_016510.2	25.7Kb	incomplete	60	27	1236147-1261902	PHAGE_Flavob_2A_NC_031926(14)	34.97%		2263785-2342894	61	3
										574951-621267	57	3
Flavobacterium columnare strain C#2, complete genome	NZ_CP015107.1	24.4Kb	incomplete	60	7	667694-692138	PHAGE_Synech_S_CBP1_NC_025456(1)	40.42%		1121938-1137079	22	3
										2179009-2196934	22	3
Flavobacterium columnare strain TC 1691, complete genome	NZ_CP018912.1	20.9Kb	incomplete	60	9	12924-33861 info_outline	PHAGE_Mycoba_Xeno_NC_031243(3)	37.75%		2523281-2545872	29	3
		21.2Kb	incomplete	40	24	1760101-1781352 info_outline	PHAGE_Bacill_G_NC_023719(6)	33.79%
Flavobacterium columnare strain Pf1, complete genome	NZ_CP016277	21.1Kb	incomplete	40	24	2940506-2961670 info_outline	PHAGE_Bacill_G_NC_023719(6)	33.80%		2175896-2198487	29	3
												* 1 pretty sure; 2 quite sure; 3 not so sure
