# Supplementary material for: Prophages and Past Prophage-Host Interactions Revealed by CRISPR Spacer Content in a Fish Pathogen
Source: Microorganisms. 2020 Dec 2;8(12):1919. doi: 10.3390/microorganisms8121919 (PMC7761591; doi:10.3390/microorganisms8121919)
Supplement: Supplementary file 1 [file microorganisms-08-01919-s001.zip › Supplementary table S6.xlsx]

## Sheet: S6
Suplementary table S6. BlastP and HHPred analysis of the pp49512
Nucleotides in ATCC 49512 (NC_016510.2): 1,230,589-1,271,050
ORF number	Position in ATCC 49512 genome	Putative function	Blastp and HHPred
ORF01	1,230,898 -> 1,231,755	Integrase	Conserved domain hits: [Specific hit, evalue = 8.16e-13]cd00397, DNA breaking-rejoining enzymes, C-terminal catalytic domain; [Specific hit, evalue = 1.38e-06]COG0582, Integrase [Replication, recombination and repair, Mobilome: prophages, transposons] ;[Non-specific hit, evalue = 9.27e-07]COG4974, Site-specific recombinase XerD. HHPred: 1Z1B_B PROTEIN/DNA Complex; PROTEIN-DNA COMPLEX, DNA BINDING…
ORF04	1,234,964 <- 1,238,071	Phage tail tape measure protein	Conserved domain hit: [Superfamily, evalue = 1.48e-06]cl26558, Phage-related minor tail protein
ORF11	1,241,010 <- 1,241,513	ParB/IbrA	Conserved domain hits: [Specific hit, evalue = 8.07e-29]COG1475, Chromosome segregation protein Spo0J, contains ParB-like nuclease domain [Cell cycle control, cell division, chromosome partitioning] ; [Specific hit, evalue = 1.84e-62]cd16397, immunoglobulin-binding regulator IbrB activates eib genes. HHPred: 1 4UMK_C PROBABLE CHROMOSOME-PARTITIONING PROTEIN PARB; DNA BINDING PROTEIN-DNA COMPLEX; …
ORF12	1,242,790 -> 1,241,510	phosphoadenosine phosphosulfate sulfurtransferase	[Superfamily, evalue = 6.11e-168]cl34708, Predicted phosphoadenosine phosphosulfate sulfurtransferase, contains C-terminal DUF3440 domain [General function prediction only] ; HHPred: 2WSI_A FAD SYNTHETASE (E.C.2.7.7.2); TRANSFERASE, NUCLEOTIDYLTRANSFERASE, NUCLEOTIDE-BINDING; HET: FAD; 1.9A {SACCHAROMYCES CER 99.82 6.3e-19
ORF13	1,244,013 -> 1,242,787	Helicase	[Superfamily, evalue = 3.82e-08]cl33945, Superfamily II DNA or RNA helicase, SNF2 family [Transcription, Replication, recombination and repair]
ORF14	1,244,736 -> 1,244,047	ATPase	Conserved domain hit: [Superfamily, evalue = 2.33e-03]cl27549, V-type ATPase 116kDa subunit family
ORF18	1,246,918 -> 1,246,439	endolysin	Conserved domain hit: [Specific hit, evalue = 4.72e-23]pfam13539, D-alanyl-D-alanine carboxypeptidase. HHPred: 2MXZ_A L-alanyl-D-glutamate peptidase (E.C.3.4.24.-); bacteriophage T5, endolysin, l-alanoyl-d-glutamate peptidase; HET: ZN; NMR {Enterobacteria phage T5} 99.82 2.3e-22
ORF19	1,247,372 -> 1,246,890	Holin	Conserved domain hit: [Non-specific hit, evalue = 2.16e-07]pfam05105, Bacteriophage holin family
ORF22	1,250,628 -> 1,249,267	Portal protein	HHPred: 3KDR_C HK97 Family Phage Portal Protein; Phage, HK97 family, Portal, Corynebacterium; HET: SO4, GOL, PO4, MSE; 2.9A {Corynebacterium diphtheriae} 99.9 1.4e-26
ORF24	1,252,678 -> 1,251,173	Terminase, large subunit	HHPred: 5OE8_A Large subunit terminase; large terminase, VIRAL PROTEIN; 2.2A {Deep-sea thermophilic phage D6E} 100 6.7e-33
ORF33	1,258,218 -> 1,257,223	Major capsid protein	HHPred: 5TJT_C Major capsid protein; capsid, HK97 fold, hexon, VIRAL; 9.0A {Escherichia phage T5} 98.28 6.5e-8
ORF34	1,259,502 -> 1,258,237	Peptidase	Conserved domain hits: [Superfamily, evalue = 9.78e-08]cl26733, Peptidase family S49 N-terminal; [Superfamily, evalue = 2.07e-18]cl23717, Crotonase/Enoyl-Coenzyme A (CoA) hydratase superfamily.
ORF37	1,261,902 -> 1,261,123	site specific recombinase	Conserved domain hit: [Non-specific hit, evalue = 5.45e-59]TIGR02224, tyrosine recombinase XerC. HHPred: 5HXY_D Site-specific integrase/recombinase XerD related protein; recombinase, XerA, RECOMBINATION; HET: MSE, PO4; 2.5A {Thermoplasma acidophilum DSM 1728} 100 2.5e-34
ORF39	1,263,135 -> 1,262,530	DNA modification	[Superfamily, evalue = 2.96e-03]cl30459, Cytosine-C5 specific DNA methylases; HHPred: 3ME5_A Cytosine-specific methyltransferase (E.C.2.1.1.37); STRUCTURAL GENOMICS, PROTEIN STRUCTURE INITIATIVE; HET: MSE; 1.75A { 99.9 6.7e-23
ORF46	1,269,193 -> 1,265,939	DNA primase	Conserved domain hits: [Superfamily, evalue = 6.18e-98]cl26789, DNA primase catalytic core, N-terminal domain ;[Superfamily, evalue = 2.38e-25]cl00718, Topoisomerase-primase domain. HHPred: 2AU3_A DNA primase (E.C.2.7.7.-); Zinc Ribbon, TOPRIM, RNA POLYMERASE; 2.0A {Aquifex aeolicus} 100 5e-47
ORF48	1,270,204 -> 1,269,620	Response regulator protein, transcription	Conserved domain hits: [Superfamily, evalue = 2.39e-13]cl21459, Helix-turn-helix domain, ;[Superfamily, evalue = 7.68e-03]cl28300, ATP-, maltotriose- and DNA-dependent transcriptional regulator MalT [Transcription] ;[Superfamily, evalue = 1.30e-07]cl28474, DNA-binding response regulator, NarL/FixJ family
ORF50	1,270,754 -> 1,271,050	Repressor	3IVP_C Putative transposon-related DNA-binding protein; APC62618, transposon-related DNA-binding, Clostridium difficile; HET: PG4, MSE; 2.02A {Clostridium difficile} 96.67 0.001
