# Supplementary material for: Prophages and Past Prophage-Host Interactions Revealed by CRISPR Spacer Content in a Fish Pathogen
Source: Microorganisms. 2020 Dec 2;8(12):1919. doi: 10.3390/microorganisms8121919 (PMC7761591; doi:10.3390/microorganisms8121919)
Supplement: Supplementary file 1 [file microorganisms-08-01919-s001.zip › Supplementary table S7.xlsx]

## Sheet: S5
Supplementary Table S7. CRISPR spacer hits in the genomic area of ATCC49512 with putative prophage pp49512.
Strain	Locus/spacer number (starting from leader)	spacer sequence 5'-3' (direction applied from Hoikkala et al., 2020)	number of nucleotide differences (spacer vs phage target)	Targets (R) reverse/(F) forward strand	Hits only to ATCC49512 (marked for max 2 mismatches)	Putative function of the ORF
94-081	C1
	s7	ACTAAAACCTTGTACCACATTGCTCATAAT	1	F	x	Major capsid protein
	s8	AACCACAACAGGTAAGCATCCCTTTTCTCG	0	R	x	chromosome partitioning protein ParB
	s13	TTTGTTTGTCCAAACATTTGGCTTAATGCA	0	F	x	phage tail tape measure protein
	s14	CGACTTTCTTCTTTCGCTCCATCTTCTTC	2	F	x	Putative terminase
	s15	GTATAAGTTTTTTTAGATAATCTTTACATT	2	R	x	Noncoding sequence
	s16	CAAAGCCGTTTGCGGTGAATTCACATACTT	2	R	x	DNA primase
	s19	CACAGCCAGCACATTATAAACAGGACTTTT	0	F	x	chromosome partitioning protein ParB
	C2
	s4	CAAATGCCCACGCGCCTCCTGGCTACATCGCTAAAATAGTCCACTGGACTATTTCTTAA	27	F		Putative major capsid protein
	s5	TTATTTGGCATAATTTCTAAATTTAAAAG	9	R		After prophage
	s6	TTGATGAATTAAATCAAAAATTAGCTTAAA	9	F		Before prophage
	s7	AACCCCCGTTGCCGAGATATTCAAAACCGCA	12	F		Hypothetical protein
	s8	GCGAACGAGTTTATAAAAGAGAGGCTAAC	10	F		Before prophage
	s9	TTGGTTGTCTAATTCAAAATACCCAGCTT	10	R		Hypothetical protein
	s10	TTCCGCTATCTTCTTTTGTGCTTCTGCGAC	11	R		DNA primase
ATCC49512	C1
	s43	CACATTATCGTGAAATTCTTCCAACATAGT	0	R	x	DNA primase
	s42	ATTTTATTTTTTTCAAAGGTCAAGGATGGA	0	F	x	Hypothetical protein
	s30	CATGCAGATGTTTTTCTACAAATTCACGA	0	F	x	DNA primase
	s28	AAGGTATTTATTTTTTTGAAAAAAACTTAT	8	F		Hypothetical protein
	s25	TATTAAAAAATGTTTAGTAATACAACTATC	0	F	x	Hypothetical protein
	s23	AATGTTTATTTGAGTCATTTTTTAGGTTAA	2	R	x	Hypothetical protein (part)
	s12	TCAATTTAATTGTTTTTATTTCATTTCTAC	0	R	x	Noncoding sequence
	s11	AAAGCTTTTGCTTTTGCATTAAATTGATTA	0	F	x	Hypothetical protein
	s7	GGTCAATTGTGCCGTAATGGCGTTCACTG	1	R	x	Peptidase
	C2
	s1	TAATTTGGAGTACGAAAACATAAAAGAGCG	10	R		Integrase
	s2	TCTTGGTGCTGCCTCCCAATCATCTGCGAA	11	F		Putative major capsid protein
	s3	AAGATTACGCCTGAAGATTACAGAAAACTA	10	R		Before prophage
	s5	CTCATTTGTTTCTTTTTTATCTTTATTCAT	9	F		Hypothetical protein
	s6	AGAATGTAGAGATTTATTAAATGAAATTGA	10	R		Before prophage
	s7	TATCATAAGGCTAATCCGCCAATCTATAAT	9	R		Hypothetical protein (part)
	s8	TTTCTTTGCGCGACTACTCTCTATCTGAGT	13	R		Putative portal protein
B185	C1
	s17	AAGCTAAATGAAATAGTAAAAAGGTTATAA	10	R		Putative protease
	C2
	none
C#2	C1
	s6	CTCAGCTGTGGTTTTAGTCGGTTCGTTTTT	2	F	x	DNA primase
	s7	TACCGTTACCGTAATGTGCTTTGCGCTGGA	0	R	x	Putative portal protein
	s8	TCGCTTATCGTTAATGTAATAAATGTAAAA	0	F	x	Noncoding sequence
	s16	AAACTTTTACTAAATTATTTTTTTTAACCT	0	F	x	Hypothetical protein
	C2
	s1	AAAAGCCACCTCATTTGAGGTGACTTTAAAGTTGTAGATAC	17	R		Hypothetical protein
	s2	GTATCTACAACTTCGTGGTAGTTTCCTTCAAAAGTGATGAT	16	F		Tyrosine site-specific recombinase
	s3	AGTTTTGGGGGTTATAAGTGCCATATCTGTGTTGTAGATAC	14	R		Hypothetical protein
	s4	CTTGTTGCTTCTATCGA-AGACGCAATAACAGTTGTAGATAC	14	R		Hypothetical protein
Pf1 & TC1691	C1
	s23	TGTCTCCATTTTTAAGAGCTTTGATGTAGT	2	F	x	Hypothetical protein
	s24	CCCTTTTATTTTGAAATCATCAATCTTCA	0	R	x	phage tail tape measure protein
	s25	CATCTTCTTCAAAACCACCATATTTAGCCC	0	F	x	Hypothetical protein
	C2
	s8	AGGTGTACCGCCTATATCTTCTAAATTGAT	0	F	x	Hypothetical protein
	s3	GTTTTTCCTCTAAAACCTCGAAAACACGG	0	F	x	Hypothetical protein
